# Supplementary material for: Efficacy of HEPA Air Cleaner on Improving Indoor Particulate Matter 2.5 Concentration
Source: Int J Environ Res Public Health. 2022 Sep 13;19(18):11517. doi: 10.3390/ijerph191811517 (PMC9516965; doi:10.3390/ijerph191811517)
Supplement: Supplementary file 1 [file ijerph-19-11517-s001.zip]

Archive with 1 entries (1 files):
- ijerph-1853012-supplementary.pdf
